# Supplementary material for: Improved Detection of Extrapulmonary and Paucibacillary Pulmonary Tuberculosis by Xpert MTB Host Response in a Tuberculosis Low-Endemic, High-Resource Setting
Source: J Infect Dis. 2025 Mar 6;232(1):e78–88. doi: 10.1093/infdis/jiaf110 (PMC12308647; doi:10.1093/infdis/jiaf110)
Supplement: jiaf110_Supplementary_Data [file jiaf110_supplementary_data.zip]

Archive with 2 entries (2 files):
- Folkesson_Supplement_Figuresandtables_rev.pdf
- Folkesson_Supplement_Inclusion_form.pdf
